# Supplementary material for: Neutrophils initiate proinflammatory immune responses in early endometriosis lesion development
Source: JCI Insight. 2025 Jan 21;10(5):e186133. doi: 10.1172/jci.insight.186133 (PMC11949021; doi:10.1172/jci.insight.186133)
Supplement: Supporting data values [file jciinsight-10-186133-s211.xlsx]

## Sheet: Figure 1A
Gating strategy for flow cytometry is outlined and presented.
No raw data to present.

## Sheet: Figure 1B
total neutrophils
Con	EMS
0.904954	0.878536
0.507939	0.824571
0.889546	0.901866
0.914709	0.914985
0.94551	0.911007
0.91445	0.785875
0.949938	0.915527
0.848188	0.887577
0.879972	0.868181
0.902719	0.869157
0.955098
0.819676
0.914607

## Sheet: Figure 1C
Aged Neutrophils
Con	EMS
0.00285	0.004696
0.002178	0.008999
0.001747	0.01564
0.005411	0.003254
0.002309	0.003698
0.001028	0.008912
0.000422	0.005893
0.004385	0.014298
0.001748	0.016518
0.000319	0.004772
0.004245
0.004546

## Sheet: Figure 1D
pro-angiogenic
Con	EMS
0.000887382	0.00409322
0.000933416	0.00422474
0.000474259	0.00370674
0.00308774	0.00117592
0.00427852	0.000822996
0.00101842	0.00649159
0.000374575	0.00351998
0.000345677	0.00766154
0.00301055	0.0101685
0.00125227	0.000729703
0.000239306
0.00176857
0.0016878

## Sheet: Figure 2
Schematic for Figure 2
No data present

## Sheet: Figure 3A
Representitive bright field, GFP,and merged images are presented for each treatment (donor to host) group.
Quantitation of raw data is presented in Figure 3B and 3C.

## Sheet: Figure 3B
attached tissue
I:I	I:α	α:I	α:α
0.375	0.3	0.375	0
1	0.25	0.571	0
0.5	0.222	0.5	0.125
0.75	0.5	1	0
0.571	0.2	0.333	0.143
1	0.5	0.286	0.5
1	0.429	1	0.5
	0.6	0.286	0.067
	0.5	0.833	0.4
		0.25	0.4
			0.333

## Sheet: Figure 3C
unattached tissue
I:I	I:α	α:I	α:α
0.63	0.7	0.63	1
0	0.75	0.43	1
0.5	0.78	0.5	0.88
0.25	0.5	0	1
0.43	0.8	0.67	0.86
0	0.5	0.71	0.5
0	0.57	0	0.5
	0.4	0.71	0.93
	0.5	0.17	0.6
		0.75	0.6
			0.67

## Sheet: Figure 4A
Total Neutrophils
I	α	I:I	I:α	α:I	α:α
182392	75635.3	1.84404e+06	94534.2	666916	28320.6
710369	60648.1	1.40293e+06	89656.2	748948	183155
372146	46031.1	533146	91536.4	363279	61587
614108	18679.1	1.16823e+06	98030.3	796932	22146.5
238080	29738.4	660216	47907.3	1.19976e+06	54771.6
346612	36851.4	677152	111980	334063	57587.7
543103	15762.3	451826	24972.9	195526	48865.7
216507	25441.2		133789	1016636	35555.6
231548	18394.3		16415.5	326367	122355
325872				611083	30746.8

## Sheet: Figure 4B
Pro-Angiogenic neutrophils
I	α	I:I	I:α	α:I	α:α
3333.3	2311.72	34658.3	2128.45	10741.5	583.072
7586.21	1134.17	30258	2105.35	16013	4851.02
8353.01	1064.99	20354.8	1570.66	4579.88	721.467
6137.95	262.75	12139.6	2281.94	15816.7	777.07
5102.87	2889.26	22109.2	959.424	28784.7	1378.18
10135	366.688	9764.5	1706.82	4416.76	834.605
4780.17	1086.15	7690.06	3273.61	2513.97	571.833
4798.62	209.118	9411.28	525.243	11810.3	1367.52
5385.27	455.21	5062.09	3287.6	3534.08	628.842
	147.745	8454.13	704.962	5321.77	452.714

[truncated: 30 more sheets: Figure 4C, Figure 4D, Figure 4E, Figure 4F, Figure 4G, Figure 4H, Figure 5A-IL8rb, Figure 5A-S100a8, Figure 5A-S100a9, Figure 5A-Csf3r, Figure 5B-Il6, Figure 5B-Mmp3, Figure 5B-Itgb2, Figure 5B-Vegfa, Figure 6A, Figure 6B, Figure 6C, Figure 6D, Figure 6E, Figure 6F …]
